# Supplementary material for: Design and Additive Manufacturing of a Continuous Servo Pneumatic Actuator
Source: Micromachines (Basel). 2023 Aug 17;14(8):1622. doi: 10.3390/mi14081622 (PMC10456512; doi:10.3390/mi14081622)
Supplement: Supplementary file 1 [file micromachines-14-01622-s001.zip]

Archive with 1 entries (1 files):
- micromachines-2535435-supplementary.mp4
